# Supplementary material for: The Practice of Physical Activity on Psychological, Mental, Physical, and Social Wellbeing for Breast-Cancer Survivors: An Umbrella Review
Source: Int J Environ Res Public Health. 2022 Aug 20;19(16):10391. doi: 10.3390/ijerph191610391 (PMC9407710; doi:10.3390/ijerph191610391)
Supplement: Supplementary file 1 [file ijerph-19-10391-s001.zip]

Archive with 1 entries (1 files):
- ijerph-1852545-supplementary.pdf
